# Supplementary material for: Seasonal Water-Column Structure Drives the Trophic Niche of Fish Communities on a Temperate Continental Shelf
Source: Biology (Basel). 2024 Dec 12;13(12):1041. doi: 10.3390/biology13121041 (PMC11673552; doi:10.3390/biology13121041)
Supplement: Supplementary file 1 [file biology-13-01041-s001.zip]

Archive with 1 entries (1 files):
- biology-3344919-supplementary.pdf
